# Supplementary material for: Pediatric Thymoma: A Review and Update of the Literature
Source: Diagnostics (Basel). 2022 Sep 12;12(9):2205. doi: 10.3390/diagnostics12092205 (PMC9497562; doi:10.3390/diagnostics12092205)
Supplement: Supplementary file 1 [file diagnostics-12-02205-s001.zip]

Archive with 1 entries (1 files):
- diagnostics-1829106-supplementary.pdf
